# Supplementary material for: Compound C Inhibits Ovarian Cancer Progression via PI3K-AKT-mTOR-NFκB Pathway
Source: Cancers (Basel). 2022 Oct 18;14(20):5099. doi: 10.3390/cancers14205099 (PMC9600774; doi:10.3390/cancers14205099)
Supplement: Supplementary file 1 [file cancers-14-05099-s001.zip]

Archive with 1 entries (1 files):
- cancers-1934725-supplementary.pdf
